# Supplementary material for: Ocular tropism of SARS-CoV-2 in animal models with retinal inflammation via neuronal invasion following intranasal inoculation
Source: Nat Commun. 2022 Dec 12;13:7675. doi: 10.1038/s41467-022-35225-1 (PMC9743116; doi:10.1038/s41467-022-35225-1)
Supplement: Supplementary file 4 — Source Data [file 41467_2022_35225_MOESM4_ESM.zip › Source Data.xlsx]

## Sheet: Figure 1a
Figure 1a
	Days Post Infection	Mock					SARS-CoV-2
	0	100	100	100	100	100	100	100	100	100	100
	1	99.86	101.48	99.34	101.18	99.58	104.45	99.48	97.24	104.99	104.36
	2	102.06	107.68	103.11	100.8	100.63	102.73	99.58	97.85	101.42	100.98
	3	102.93	107.73	102.75	101.14	99.3	100.86	95.17	92.18	104.26	100.58
	4	104.9	107.59	103.77	102.44	101.02	89.18	86.34	84.67	105.1	105.31
	5	101.54	103.1	103.41	101.68	101.55	80.42	81.35	77.01	95.56	96.04
	6	105.38	108.87	107.49	100.91	102.15	76.78	75.69	71.95	90.81	88.95
	7	102.26	103.45	109.02	100.61	101.13		72.94	70.98	89.19	87.64
	8	109.22	109.95	114.62	102.21	102.22
	9	103.36	107.68	110.8	102.67	102.54
	10	105.86	111.53	114.47	104.8	104.47
	11	107.35	112.12	114.11	104	103.38
	12	107.3	113.94	115.08	104.34	103.21

## Sheet: Figure 1b
Figure 1b
	Days Post Infection	Mock	SARS-CoV-2
	7		1
	8		1
	8		1
	8		1
	8		1
	12	0
	12	0
	12	0
	12	0
	12	0

## Sheet: Figure 1d
Figure 1d
		Mock					SARS-CoV-2
	Lung	1	1	1	1	1	7000000	9583333	14750000	7250000	6083333
	Eyes	1	1	1	1	1	1300000	500000	2400000	900000	1350000

## Sheet: Figure 1e
Figure 1e
		SARS-CoV-2
	Lung	2.54319e+07	8.63099e+07	1.1734e+08	9.89063e+07	106576653
	Brain	2267199331	2926809657	3661159663	3683380443	4795175212
	Eyes	2215783803	4917105927	287029439	1946765667	878668477
	Lacrimal gland	27259	66686	115322	2400	279775
	Parotid gland	266796	49418	16995	250907	51796
	Spleen	13198	5793	17798	6009	199657

## Sheet: Figure 2b
Figure 2b
	Mock	SARS-CoV-2
	56.6808	85.1608
	56.96	69.5247
	38.811	64.4988
	44.6745	67.291
	41.0447	81.8102
	44.6745	94.3749
	41.0447	79.2973
		59.1937

## Sheet: Figure 3a
Figure 3a		G-CSF				IP-10				MKC				MCP-1				MIP-2
		Mock	3 dpi	6 dpi		Mock	3 dpi	6 dpi		Mock	3 dpi	6 dpi		Mock	3 dpi	6 dpi		Mock	3 dpi	6 dpi
		19.08	10.3	917.2		18.14	7.47	331.25		33.18	23.93	722.29		0.22	0.1	1165		59.16	65.42	366.3
		19.57	6.47	165.89		86.27	6.29	598.14		34.89	20.57	118.13		0.15	0.22	4042		84.13	62.21	1240
		27.82	7.05	188.11		12.94	5.79	183.44		28.89	24.53	170.11		0.22	0.1	213.32		65.42	68.8	270.88
		26.46	4.94	132.29		21.37	7.69	248.06		34.02	23.63	390.07		0.33	0.03	695.55		68.8	81.01
		18.61	7.05	695.55										0.93	0.1
		IL-1β				IL-6				IL-12(p40)				IFN-γ				TNF-α
		Mock	3 dpi	6 dpi		Mock	3 dpi	6 dpi		Mock	3 dpi	6 dpi		Mock	3 dpi	6 dpi		Mock	3 dpi	6 dpi
		1.88	1.31	2.61		10.01	17.25	105.49		2.24	2.55	6.75		8.9	16.83	14.43		2.42	1.56	2.02
		2.34	1.48	1.67		24.53	17.25	281.29		2.43	2.06	3.84		23.93	17.25	15.2		1.83	1.47	2.22
		1.67	1.67	3.39		16.83	34.02	25.8		2.36	2.12	4.82		16.83	31.55	8.39		2.02	1.74	2.86
		1.23	2.1	1.23		16.41	33.18	27.13		2.49	2.09	3.62		15.2	26.46	10.01		2.02	1.65	2.22

## Sheet: Figure 3c
Figure 3c
	Mock	SARS-CoV-2 (Normal)	SARS-CoV-2 (Ocular symptoms)
	4.62	9.66	116.96
	6.45	3.11	20.37
	3.86	1.83	21.07
	0.32	0.98	3.53
	1.29	1.11	17.41
	8.01	2.75	1.12
	3.63	5.46	120
	0.31
	10.07

## Sheet: Figure 3d
Figure 3d
	Mock	SARS-CoV-2 (Normal)	SARS-CoV-2 (Ocular symptoms)
	1 of 9	1 of 7	1 of 7

## Sheet: Figure 4c
Figure 4c		Lung											Brain
		3 dpi					6 dpi						3 dpi					6 dpi
	IN	1202600	278220200	310566860			291339080	57575920	140269660			IN	5825880	2567760	0			3724005760	4120920960	4099922560
	IT	590680400	770872800	1003746720	1120557200		217833740	180336720	795980	750740160		IT	0	2880	0	0		16600	0	2772360	1407500
	ED	0	0	3900			0	0	0			ED	0	0	0			0	0	0
	IC	12200	704600	10980	1975460	97860	55140	14770940	10642820	2322640		IC	3039972160	2777304320	2232830880	2770455680	2959816960	1638674880	1386483840	1448861120	2088029280
	IV	0	0	0	0		94680	11260	0	0		IV	11180	5700	3940	0		81320	124340	0	0
		Eye Globes											Trigeminal Nerve
		3 dpi					6 dpi						3 dpi					6 dpi
	IN	9020	7480	7940			22838620	21302900	29924480			IN	210500	122500	86760			19490960	16223800	19389140
	IT	11420	4360	10180	8620		44900	142760	197680	566300		IT	22300	11520	152880	73120		28160	4300	536680	500120
	ED	8120	9100	8300			0	0	0			ED	18080	2580	4500			0	0	10024
	IC	4524340	1433120	1785600	4383800	5237760	36474020	2117580	47632560	38200800		IC	23824320	16211580	5725460	4098200	23239580	43883880	190716400	28279040	16778100
	IV	4960	6140	0	0			150280	8080	4100		IV	27060	10900	9800	6180		1000120	602420	28580	13440
		Optic Nerve
		3 dpi					6 dpi
	IN	1580200	1941800	213800			1271111600	7509800	3420653600
	IT	2325300	679600	39200	127000		182700	308200	348800	195600
	ED	0	59700	15225900			15000	58600	73300
	IC	2153961600	3280952400	55036600	136533600	13230200	125123300	2076630000	9200600	9500800
	IV	6360	7440	7940	8620		116600	387400	65400	185900

## Sheet: Figure 5a
Figure 5a
	Days post infection	Mock						SARS-CoV-2-mCherry
	0	100	100	100	100	100	100	100	100	100	100	100	100
	1	98.87	98.14	97.61	97.38	99.22	102.01	99.46	100.99	99.32	100.84	99.97	102.86
	2	99.01	98.67	98.39	96.73	99.5	101.95	98.36	97.85	98.26	96.62	98.54	97.96
	3	98.85	100.46	99.11	97.64	100.78	101.92	99.87	97.88	97.3	95.67	96.7	98.95
	4	96.48	99.39	98.07	96.8	100.19	99.91	95.42	94.88	94.68	93.93	85.81	95.09
	5	97.13	100.75	99.08	96.67	99.94	99.53	91.29	95.72	89.5	90.05	84.71	93.34
	6	97.18	100.99	99.37	98.87	101.57	100.88	85.48	87.94	79.45	83.26	75.55	84.91
	7	96.73	100.61	101.61	98.83	99.94	99.59	82.1	84.83		76.51	70.58
	8	97.97	100.87	102.31	99	100.66	102.17	79.61	83.58		73.61	69.07
	9	97.1	99.19	100.72	99.13	100.06	101.54					68.29
	10	98.68	102.64	103.58	99.22	103.17	101.82
	11	97.64	101.6	101.99	98.64	101.13	101.73
	12	96.88	102.06	102.65	99.09	101.73	104.03
	13	96.88	99.88	101.85	97.15	102.07	102.55
	14	97.07	101.8	101.27	98.58	102.76	104.31

[truncated: 18 more sheets: Figure 5b, Figure 6a, Figure 6b, Figure 6c, Figure 6d, Figure 6e, Figure 6f, Supplementary Figure 1a, Supplementary Figure 1c, Supplementary Figure 1d, Supplementary Figure 6, Supplementary Figure 7a, Supplementary Figure 7b, Supplementary Figure 8, Supplementary Figure 11a, Supplementary Figure 11b, Supplementary Figure 11c, Supplementary Figure 11d]
